# Supplementary material for: Improvement Strategies for the Challenging Collaboration of General Practitioners and Specialists for Patients with Complex Chronic Conditions: A Scoping Review
Source: Int J Integr Care. 2022 Aug 8;22(3):4. doi: 10.5334/ijic.5970 (PMC9374013; doi:10.5334/ijic.5970)
Supplement: Supporting Tables. — Tables 1 to 3. [file ijic-22-3-5970-s1.zip]

Archive with 3 entries (3 files):
- s1-ijic-5970_tomaschek/5970-25270-1-SP.docx
- s1-ijic-5970_tomaschek/5970-26308-1-SP.docx
- s1-ijic-5970_tomaschek/5970-26309-1-SP.docx
